# Supplementary material for: Adverse childhood experiences and resilience among adult women: A population-based study
Source: eLife. 2022 Feb 1;11:e71770. doi: 10.7554/eLife.71770 (PMC8806181; doi:10.7554/eLife.71770)
Supplement: Source code 1. [file elife-71770-supp1.zip]

Archive with 8 entries (8 files):
- elife_bivariate_associations.Rmd
- __MACOSX/._elife_bivariate_associations.Rmd
- elife_main_models_coping_ability.Rmd
- __MACOSX/._elife_main_models_coping_ability.Rmd
- elife_main_models_psychiatric_resilience.Rmd
- __MACOSX/._elife_main_models_psychiatric_resilience.Rmd
- elife_Table1.Rmd
- __MACOSX/._elife_Table1.Rmd
