# Supplementary material for: Adverse childhood experiences and resilience among adult women: A population-based study
Source: eLife. 2022 Feb 1;11:e71770. doi: 10.7554/eLife.71770 (PMC8806181; doi:10.7554/eLife.71770)
Supplement: Source code 1. [file elife-71770-supp1.zip › elife_bivariate_associations.Rmd]

---
title: "elife_bivariate_associations"
author: "Hilda Björk Daníelsdóttir"
output: html_document
---

```{r setup, include=FALSE}
knitr::opts_chunk$set(echo = TRUE)
```

load packages
```{r setup, include=FALSE}
library(dplyr)
library(tidyverse)
library(pander)
library(Hmisc)
```

load analytic sample 
```{r}
load("/Volumes/projects/SAGA/Projects/Hilda/ACE_resilience_project/data/output/revisions/analytic-sample-imputed.Rdata")
```

In main manuscript

Distribution of CD-RISC total scores by socio-demographic factors (Table 2)
```{r}

#Total study pop
summary(df_analytic_imputed$TraitResilienceTotal)
sd(df_analytic_imputed$TraitResilienceTotal)

#Age
aggregate(TraitResilienceTotal~ ageCat, data =  df_analytic_imputed, mean)
aggregate(TraitResilienceTotal~ ageCat, data =  df_analytic_imputed, sd)

Anova <- aov(TraitResilienceTotal~ageCat, data = df_analytic_imputed)
summary(Anova)
TukeyHSD(Anova)

#Education
aggregate(TraitResilienceTotal~ education, data =  df_analytic_imputed, mean)
aggregate(TraitResilienceTotal~ education, data =  df_analytic_imputed, sd)

Anova<- aov(TraitResilienceTotal~education, data = df_analytic_imputed)
summary(Anova)
TukeyHSD(Anova)

#Civil status
aggregate(TraitResilienceTotal~ civilS, data =  df_analytic_imputed, mean)
aggregate(TraitResilienceTotal~ civilS, data =  df_analytic_imputed, sd)

Anova<- aov(TraitResilienceTotal~civilS, data = df_analytic_imputed)
summary(Anova)
TukeyHSD(Anova)

#Employment
aggregate(TraitResilienceTotal~ employment, data =  df_analytic_imputed, mean)
aggregate(TraitResilienceTotal~ employment, data =  df_analytic_imputed, sd)

Anova<- aov(TraitResilienceTotal~employment, data = df_analytic_imputed)
summary(Anova)
TukeyHSD(Anova)

#Income
aggregate(TraitResilienceTotal~ income, data =  df_analytic_imputed, mean)
aggregate(TraitResilienceTotal~ income, data =  df_analytic_imputed, sd)

Anova<- aov(TraitResilienceTotal~income, data = df_analytic_imputed)
summary(Anova)
TukeyHSD(Anova)

#Deprivation
aggregate(TraitResilienceTotal~ deprivation2, data =  df_analytic_imputed, mean)
aggregate(TraitResilienceTotal~ deprivation2, data =  df_analytic_imputed, sd)

Anova<- aov(TraitResilienceTotal~deprivation2, data = df_analytic_imputed)
summary(Anova)
TukeyHSD(Anova)

#perceived social support
aggregate(TraitResilienceTotal~ mspssCat, data =  df_analytic_imputed, mean)
aggregate(TraitResilienceTotal~ mspssCat, data =  df_analytic_imputed, sd)

Anova<- aov(TraitResilienceTotal~mspssCat, data = df_analytic_imputed)
summary(Anova)
TukeyHSD(Anova)

```


Distribution of psychiatric resilience by sociodemographic factors (Table 2)
```{r}

#Total study pop
summary(df_analytic_imputed$resilient_outcome_imputed)
sd(df_analytic_imputed$resilient_outcome_imputed)


#Age
aggregate(resilient_outcome_imputed~ ageCat, data =  df_analytic_imputed, mean)
aggregate(resilient_outcome_imputed~ ageCat, data =  df_analytic_imputed, sd)

Anova <- aov(resilient_outcome_imputed~ageCat, data = df_analytic_imputed)
summary(Anova)
TukeyHSD(Anova)

#Education
aggregate(resilient_outcome_imputed~ education, data =  df_analytic_imputed, mean)
aggregate(resilient_outcome_imputed~ education, data =  df_analytic_imputed, sd)

Anova<- aov(resilient_outcome_imputed~education, data = df_analytic_imputed)
summary(Anova)
TukeyHSD(Anova)

#Civil status
aggregate(resilient_outcome_imputed~ civilS, data =  df_analytic_imputed, mean)
aggregate(resilient_outcome_imputed~ civilS, data =  df_analytic_imputed, sd)

Anova<- aov(resilient_outcome_imputed~civilS, data = df_analytic_imputed)
summary(Anova)
TukeyHSD(Anova)

#Employment
aggregate(resilient_outcome_imputed~ employment, data =  df_analytic_imputed, mean)
aggregate(resilient_outcome_imputed~ employment, data =  df_analytic_imputed, sd)

Anova<- aov(resilient_outcome_imputed~employment, data = df_analytic_imputed)
summary(Anova)
TukeyHSD(Anova)

#Income
aggregate(resilient_outcome_imputed~ income, data =  df_analytic_imputed, mean)
aggregate(resilient_outcome_imputed~ income, data =  df_analytic_imputed, sd)

Anova<- aov(resilient_outcome_imputed~income, data = df_analytic_imputed)
summary(Anova)
TukeyHSD(Anova)

#Deprivation
aggregate(resilient_outcome_imputed~ deprivation2, data =  df_analytic_imputed, mean)
aggregate(resilient_outcome_imputed~ deprivation2, data =  df_analytic_imputed, sd)

Anova<- aov(resilient_outcome_imputed~deprivation2, data = df_analytic_imputed)
summary(Anova)
TukeyHSD(Anova)

#Social support
aggregate(resilient_outcome_imputed~ mspssCat, data =  df_analytic_imputed, mean)
aggregate(resilient_outcome_imputed~ mspssCat, data =  df_analytic_imputed, sd)

Anova<- aov(resilient_outcome_imputed~mspssCat, data = df_analytic_imputed)
summary(Anova)
TukeyHSD(Anova)

```


correlation between resilience measures
```{r}
#spearman
cor(df_analytic_imputed$TraitResilienceTotal, df_analytic_imputed$resilient_outcome_imputed, method = "spearman")

```

In Appendix 1

correlation matrix between measures included in outcome-based psychiatric resilience
```{r}
#create dataframe of measures to be included in the correlation matrix (INCLUDING BINGE DRINKING)
df_correlation_matrix <- df_analytic_imputed %>%
  dplyr::select(TraitResilienceTotal, phq_imputed_total, gad_imputed_total, pcl_imputed_total, psqiA_imputed_total, binge_drinking)

str(df_correlation_matrix)

#correlation matrix
res <- rcorr(as.matrix(df_correlation_matrix), type = "spearman")
res

```

correlation matrix between the ACE types
```{r}
#create dataframe of measures to be included in the correlation matrix (INCLUDING BINGE DRINKING)
df_correlation_matrix2 <- df_analytic_imputed %>%
  dplyr::select(emotional_01, physical_01, sexual_01, emotneglect_01, phyneglect_01, violent_01, parental_01, f_ace3b, f_ace3a, f_ace3c, commviolence_01, collviolence_01, f_ace6a)


#correlation matrix
res2 <- rcorr(as.matrix(df_correlation_matrix2), type = "spearman")
res2

```
