# Supplementary material for: Adverse childhood experiences and resilience among adult women: A population-based study
Source: eLife. 2022 Feb 1;11:e71770. doi: 10.7554/eLife.71770 (PMC8806181; doi:10.7554/eLife.71770)
Supplement: Source code 1. [file elife-71770-supp1.zip › elife_main_models_coping_ability.Rmd]

---
title: "elife_main_models_coping_ability_imputed_dataset"
author: "Hilda Björk Daníelsdóttir"
output: html_document
---

```{r setup, include=FALSE}
knitr::opts_chunk$set(echo = TRUE)
```

load packages
```{r setup, include=FALSE}
library(dplyr)
library(tidyverse)
library(pander)
library(QuantPsyc)
library(Epi)
library(geepack)
library(knitr)
library(kableExtra)

```

load analytic sample 
```{r}
load("/Volumes/projects/SAGA/Projects/Hilda/ACE_resilience_project/data/output/revisions/analytic-sample-imputed.Rdata")

#Create numerical id
df_analytic_imputed <- tibble::rowid_to_column(df_analytic_imputed, "ID")

```

LINEAR REGRESSION
-Generalized linear regression assuming normal distribution (referred to as linear models)

association between ACE-IQ score and CD-RISC total score (in results text and first line table 3)
```{r}
#standardized coefficients, controlling for childhood deprivation and age
lm <- lm(scale(TraitResilienceTotal) ~ scale(ace_freq) + scale(deprivation_num) + scale(agecalculated), data = df_analytic_imputed)
pander (cbind(summary(lm)$coef, confint(lm)))

#standardized coefficients, controlling for sociodemographic factors
lm <- lm(scale(TraitResilienceTotal) ~ scale(ace_freq) + scale(deprivation_num) + scale(agecalculated) + scale(education_num)  + scale(civilS_num) + scale(employment_num) + scale(income_num), data = df_analytic_imputed)
pander (cbind(summary(lm)$coef, confint(lm)))

```


association between number of ACEs and CD-RISC total score (table 3)
```{r}
#controlling for age and deprivation
lm <- lm(scale(TraitResilienceTotal) ~ z_ace10_1 + z_ace10_2 + z_ace10_3 + z_ace10_4 + scale(deprivation_num) + scale(agecalculated) , data = df_analytic_imputed)
pander (cbind(summary(lm)$coef, confint(lm)))

#additionally adjusting for sociodemographics
lm <- lm(scale(TraitResilienceTotal) ~ z_ace10_1 + z_ace10_2 + z_ace10_3 + z_ace10_4 + scale(deprivation_num) + scale(agecalculated) + scale(education_num)  + scale(civilS_num) + scale(employment_num) + scale(income_num), data = df_analytic_imputed)
pander (cbind(summary(lm)$coef, confint(lm)))

# N (%)
tab <- table(df_analytic_imputed$ace_cat10)
tab
prop.table(tab)

```


association between different types of ACEs and CD-RISC total score - adjusting for sociodemographics - and mutually adjusting for other ACEs (figure 1) 
```{r}
#controlling for all other ACEs
lm <- lm(scale(TraitResilienceTotal) ~ scale(emotneglect_01) + scale(phyneglect_01) + scale(emotional_01) + scale(physical_01) + scale(sexual_01) + scale(violent_01) + scale(parental_01) + scale(f_ace3a) + scale(f_ace3c) + scale(f_ace3b) + scale(commviolence_01) + scale(collviolence_01) + scale(f_ace6a) + scale(deprivation_num) + scale(agecalculated) + scale(education_num) + scale(civilS_num) + scale(employment_num) + scale(income_num), data = df_analytic_imputed)
pander (cbind(summary(lm)$coef, confint(lm)))

```


POISSON REGRESSION
-Generalized linear regression assuming Poisson distribution (referred to as Poisson models)

association between ACE-IQ score and high perceived coping ability (in results text and first line table 4)
```{r}

#adjusting for age and childhood deprivation
geeglm_trait1 <- geeglm (binary_trait == 1 ~ ace_freq + deprivation2 + agecalculated, 
                        data = df_analytic_imputed, 
                        family = poisson(link = "log"), 
                        id = ID,
                        corstr = "exchangeable")
tidy(geeglm_trait1,exponentiate = T,conf.int = T) %>%
  knitr::kable(align= "lcccccr") %>%
  kable_styling(bootstrap_options = "striped", full_width = F)

#additionally adjusting for sociodemographic factors
geeglm_trait2 <- geeglm (binary_trait == 1 ~ ace_freq + deprivation2 + agecalculated + education + civilS + employment + income, 
                        data = df_analytic_imputed, 
                        family = poisson(link = "log"), 
                        id = ID,
                        corstr = "exchangeable")
tidy(geeglm_trait2, exponentiate = T,conf.int = T) %>%
  knitr::kable(align= "lcccccr") %>%
  kable_styling(bootstrap_options = "striped", full_width = F)

```

association between number of ACEs and high perceived coping ability (table 4)
```{r}
#adjusting for age and childhood deprivation
geeglm_trait1 <- geeglm (binary_trait == 1 ~ ace_cat10 + deprivation2 + agecalculated, 
                        data = df_analytic_imputed, 
                        family = poisson(link = "log"), 
                        id = ID,
                        corstr = "exchangeable")
tidy(geeglm_trait1,exponentiate = T,conf.int = T) %>%
  knitr::kable(align= "lcccccr") %>%
  kable_styling(bootstrap_options = "striped", full_width = F)

#Additionally adjusting for sociodemographic factors
geeglm_trait2 <- geeglm (binary_trait == 1 ~ ace_cat10 + deprivation2 + agecalculated + education + civilS + employment + income, 
                        data = df_analytic_imputed, 
                        family = poisson(link = "log"), 
                        id = ID,
                        corstr = "exchangeable")
tidy(geeglm_trait2, exponentiate = T,conf.int = T) %>%
  knitr::kable(align= "lcccccr") %>%
  kable_styling(bootstrap_options = "striped", full_width = F)


```


association between different types of ACEs and high perceived coping ability - full model adjusting for sociodemographics and mutually adjusting for other ACEs (figure 2) 
```{r}
#full model - adjusting for other ACEs 
geeglm_specific <- geeglm (binary_trait == 1 ~ emotneglect_01 + phyneglect_01 + emotional_01 + physical_01 + sexual_01 + violent_01 + parental_01 + f_ace3b + f_ace3a + f_ace3c + commviolence_01 + collviolence_01 + f_ace6a + deprivation + agecalculated + education + civilS + employment + income, 
                        data = df_analytic_imputed, 
                        family = poisson(link = "log"), 
                        id = ID,
                        corstr = "exchangeable")
tidy(geeglm_specific, exponentiate = T,conf.int = T) %>%
  knitr::kable(align= "lcccccr") %>%
  kable_styling(bootstrap_options = "striped", full_width = F)

```


Analyses in Appendix 1

association between different types of ACEs and CD-RISC total score - adjusting for sociodemographics (Appendix figure 5) - linear models
```{r}
#Neglect
#emotional neglect
lm <- lm(scale(TraitResilienceTotal) ~ scale(emotneglect_01) + scale(deprivation_num) + scale(agecalculated) + scale(education_num) + scale(civilS_num) + scale(employment_num) + scale(income_num), data = df_analytic_imputed)
pander (cbind(summary(lm)$coef, confint(lm)))
#physical neglect
lm <- lm(scale(TraitResilienceTotal) ~ scale(phyneglect_01) + scale(deprivation_num) + scale(agecalculated) + scale(education_num) + scale(civilS_num) + scale(employment_num) + scale(income_num), data = df_analytic_imputed)
pander (cbind(summary(lm)$coef, confint(lm)))

#Abuse
#emotional abuse
lm <- lm(scale(TraitResilienceTotal) ~ scale(emotional_01) + scale(deprivation_num) + scale(agecalculated) + scale(education_num)  + scale(civilS_num) + scale(employment_num) + scale(income_num), data = df_analytic_imputed)
pander (cbind(summary(lm)$coef, confint(lm)))
#physical abuse
lm <- lm(scale(TraitResilienceTotal) ~ scale(physical_01) + scale(deprivation_num) + scale(agecalculated) + scale(education_num)  + scale(civilS_num) + scale(employment_num) + scale(income_num), data = df_analytic_imputed)
pander (cbind(summary(lm)$coef, confint(lm)))
#sexual abuse
lm <- lm(scale(TraitResilienceTotal) ~ scale(sexual_01) + scale(deprivation_num) + scale(agecalculated) + scale(education_num)  + scale(civilS_num) + scale(employment_num) + scale(income_num), data = df_analytic_imputed)
pander (cbind(summary(lm)$coef, confint(lm)))

#Household dysfunction
#domestic violence
lm <- lm(scale(TraitResilienceTotal) ~ scale(violent_01) + scale(agecalculated) + scale(education_num) + scale(civilS_num) + scale(employment_num) + scale(income_num), data = df_analytic_imputed)
pander (cbind(summary(lm)$coef, confint(lm)))
#lost parent
lm <- lm(scale(TraitResilienceTotal) ~ scale(parental_01) + scale(agecalculated) + scale(education_num) + scale(civilS_num) + scale(employment_num) + scale(income_num), data = df_analytic_imputed)
pander (cbind(summary(lm)$coef, confint(lm)))
#mental illness in household
lm <- lm(scale(TraitResilienceTotal) ~ scale(f_ace3b) + scale(agecalculated) + scale(education_num) + scale(civilS_num) + scale(employment_num) + scale(income_num), data = df_analytic_imputed)
pander (cbind(summary(lm)$coef, confint(lm)))
#household substance abuse
lm <- lm(scale(TraitResilienceTotal) ~ scale(f_ace3a) + scale(agecalculated) + scale(education_num) + scale(civilS_num) + scale(employment_num) + scale(income_num), data = df_analytic_imputed)
pander (cbind(summary(lm)$coef, confint(lm)))
#incarcerated household member
lm <- lm(scale(TraitResilienceTotal) ~ scale(f_ace3c) + scale(agecalculated) + scale(education_num) + scale(civilS_num) + scale(employment_num) + scale(income_num), data = df_analytic_imputed)
pander (cbind(summary(lm)$coef, confint(lm)))

#Violence
#community violence
lm <- lm(scale(TraitResilienceTotal) ~ scale(commviolence_01) + scale(agecalculated) + scale(education_num) + scale(civilS_num) + scale(employment_num) + scale(income_num), data = df_analytic_imputed)
pander (cbind(summary(lm)$coef, confint(lm)))
#collective violence
lm <- lm(scale(TraitResilienceTotal) ~ scale(collviolence_01) + scale(agecalculated) + scale(education_num) + scale(civilS_num) + scale(employment_num) + scale(income_num), data = df_analytic_imputed)
pander (cbind(summary(lm)$coef, confint(lm)))
#bullying
lm <- lm(scale(TraitResilienceTotal) ~ scale(f_ace6a) + scale(agecalculated) + scale(education_num) + scale(civilS_num) + scale(employment_num) + scale(income_num), data = df_analytic_imputed)
pander (cbind(summary(lm)$coef, confint(lm)))


```


association between different types of ACEs and high perceived coping ability - adjusting for sociodemographics (Appendix figure 6) - Poisson models
```{r}
#emotional neglect
geeglm_specific <- geeglm (binary_trait == 1 ~ emotneglect_01 + deprivation + agecalculated + education + civilS + employment + income, 
                        data = df_analytic_imputed, 
                        family = poisson(link = "log"), 
                        id = ID,
                        corstr = "exchangeable")
tidy(geeglm_specific, exponentiate = T,conf.int = T) %>%
  knitr::kable(align= "lcccccr") %>%
  kable_styling(bootstrap_options = "striped", full_width = F)

#physical neglect
geeglm_specific <- geeglm (binary_trait == 1 ~ phyneglect_01 + deprivation + agecalculated + education + civilS + employment + income, 
                        data = df_analytic_imputed, 
                        family = poisson(link = "log"), 
                        id = ID,
                        corstr = "exchangeable")
tidy(geeglm_specific, exponentiate = T,conf.int = T) %>%
  knitr::kable(align= "lcccccr") %>%
  kable_styling(bootstrap_options = "striped", full_width = F)

#emotional abuse
geeglm_specific <- geeglm (binary_trait == 1 ~ emotional_01 + deprivation + agecalculated + education + civilS + employment + income, 
                        data = df_analytic_imputed, 
                        family = poisson(link = "log"), 
                        id = ID,
                        corstr = "exchangeable")
tidy(geeglm_specific, exponentiate = T,conf.int = T) %>%
  knitr::kable(align= "lcccccr") %>%
  kable_styling(bootstrap_options = "striped", full_width = F)

#physical abuse
geeglm_specific <- geeglm (binary_trait == 1 ~ physical_01 + deprivation + agecalculated + education + civilS + employment + income, 
                        data = df_analytic_imputed, 
                        family = poisson(link = "log"), 
                        id = ID,
                        corstr = "exchangeable")
tidy(geeglm_specific, exponentiate = T,conf.int = T) %>%
  knitr::kable(align= "lcccccr") %>%
  kable_styling(bootstrap_options = "striped", full_width = F)

#sexual abuse
geeglm_specific <- geeglm (binary_trait == 1 ~ sexual_01 + deprivation + agecalculated + education + civilS + employment + income, 
                        data = df_analytic_imputed, 
                        family = poisson(link = "log"), 
                        id = ID,
                        corstr = "exchangeable")
tidy(geeglm_specific, exponentiate = T,conf.int = T) %>%
  knitr::kable(align= "lcccccr") %>%
  kable_styling(bootstrap_options = "striped", full_width = F)

#domestic violence
geeglm_specific <- geeglm (binary_trait == 1 ~ violent_01 + deprivation + agecalculated + education + civilS + employment + income, 
                        data = df_analytic_imputed, 
                        family = poisson(link = "log"), 
                        id = ID,
                        corstr = "exchangeable")
tidy(geeglm_specific, exponentiate = T,conf.int = T) %>%
  knitr::kable(align= "lcccccr") %>%
  kable_styling(bootstrap_options = "striped", full_width = F)

#lose parent / parents divorce
geeglm_specific <- geeglm (binary_trait == 1 ~ parental_01 + deprivation + agecalculated + education + civilS + employment + income, 
                        data = df_analytic_imputed, 
                        family = poisson(link = "log"), 
                        id = ID,
                        corstr = "exchangeable")
tidy(geeglm_specific, exponentiate = T,conf.int = T) %>%
  knitr::kable(align= "lcccccr") %>%
  kable_styling(bootstrap_options = "striped", full_width = F)

#mental illness in household
geeglm_specific <- geeglm (binary_trait == 1 ~ f_ace3b + deprivation + agecalculated + education + civilS + employment + income, 
                        data = df_analytic_imputed, 
                        family = poisson(link = "log"), 
                        id = ID,
                        corstr = "exchangeable")
tidy(geeglm_specific, exponentiate = T,conf.int = T) %>%
  knitr::kable(align= "lcccccr") %>%
  kable_styling(bootstrap_options = "striped", full_width = F)

#substance abuser in household
geeglm_specific <- geeglm (binary_trait == 1 ~ f_ace3a + deprivation + agecalculated + education + civilS + employment + income, 
                        data = df_analytic_imputed, 
                        family = poisson(link = "log"), 
                        id = ID,
                        corstr = "exchangeable")
tidy(geeglm_specific, exponentiate = T,conf.int = T) %>%
  knitr::kable(align= "lcccccr") %>%
  kable_styling(bootstrap_options = "striped", full_width = F)

#incarcerated household member
geeglm_specific <- geeglm (binary_trait == 1 ~ f_ace3c + deprivation + agecalculated + education + civilS + employment + income, 
                        data = df_analytic_imputed, 
                        family = poisson(link = "log"), 
                        id = ID,
                        corstr = "exchangeable")
tidy(geeglm_specific, exponentiate = T,conf.int = T) %>%
  knitr::kable(align= "lcccccr") %>%
  kable_styling(bootstrap_options = "striped", full_width = F)

#community violence
geeglm_specific <- geeglm (binary_trait == 1 ~ commviolence_01 + deprivation + agecalculated + education + civilS + employment + income, 
                        data = df_analytic_imputed, 
                        family = poisson(link = "log"), 
                        id = ID,
                        corstr = "exchangeable")
tidy(geeglm_specific, exponentiate = T,conf.int = T) %>%
  knitr::kable(align= "lcccccr") %>%
  kable_styling(bootstrap_options = "striped", full_width = F)

#collective violence
geeglm_specific <- geeglm (binary_trait == 1 ~ collviolence_01 + deprivation + agecalculated + education + civilS + employment + income, 
                        data = df_analytic_imputed, 
                        family = poisson(link = "log"), 
                        id = ID,
                        corstr = "exchangeable")
tidy(geeglm_specific, exponentiate = T,conf.int = T) %>%
  knitr::kable(align= "lcccccr") %>%
  kable_styling(bootstrap_options = "striped", full_width = F)

#bullying
geeglm_specific <- geeglm (binary_trait == 1 ~ f_ace6a + deprivation + agecalculated + agecalculated + civilS + employment + income, 
                        data = df_analytic_imputed, 
                        family = poisson(link = "log"), 
                        id = ID,
                        corstr = "exchangeable")
tidy(geeglm_specific, exponentiate = T,conf.int = T) %>%
  knitr::kable(align= "lcccccr") %>%
  kable_styling(bootstrap_options = "striped", full_width = F)


```

association b-w number of ACEs and coping ability stratified by social support, linear models (Appendix table 4)
```{r}
#Analytic sample for complete mspss
which(colnames(df_analytic_imputed)=="mspssCat")

table(df_analytic_imputed$mspssCat, useNA = "ifany")

#put unknown to missing
df_analytic_imputed$mspssCat[df_analytic_imputed$mspssCat == "Unknown"] <- NA

df_mspss_complete <- df_analytic_imputed[complete.cases(df_analytic_imputed[134]),]


#Low social support
lm_strat <- lm(scale(TraitResilienceTotal) ~ z_ace10_1 + z_ace10_2 + z_ace10_3 + z_ace10_4 + scale(deprivation_num) + scale(agecalculated) + scale(education_num)  + scale(civilS_num) + scale(employment_num) + scale(income_num), data = df_mspss_complete, subset = mspssCat== "Low")
pander (cbind(summary(lm_strat)$coef, confint(lm_strat)))

#Moderate social support
lm_strat <- lm(scale(TraitResilienceTotal) ~ z_ace10_1 + z_ace10_2 + z_ace10_3 + z_ace10_4 + scale(deprivation_num) + scale(agecalculated) + scale(education_num)  + scale(civilS_num) + scale(employment_num) + scale(income_num), data = df_mspss_complete, subset = mspssCat== "Moderate")
pander (cbind(summary(lm_strat)$coef, confint(lm_strat)))

#High social support
lm_strat <- lm(scale(TraitResilienceTotal) ~ z_ace10_1 + z_ace10_2 + z_ace10_3 + z_ace10_4 + scale(deprivation_num) + scale(agecalculated) + scale(education_num)  + scale(civilS_num) + scale(employment_num) + scale(income_num), data = df_mspss_complete, subset = mspssCat== "High")
pander (cbind(summary(lm_strat)$coef, confint(lm_strat)))

# N (%)
tab <- table(df_mspss_complete$ace_cat10)
tab
prop.table(tab)
```

sensitivity analysis - association b-w number of ACEs (excluding parental divorce/separation) and coping ability, linear models (Appendix table 5)
```{r}
#model 1
lm <- lm(scale(TraitResilienceTotal) ~ z_ace_sens3_1 + z_ace_sens3_2 + z_ace_sens3_3 + z_ace_sens3_4 + scale(deprivation_num) + scale(agecalculated), data = df_analytic_imputed)
pander (cbind(summary(lm)$coef, confint(lm)))
#model 2
lm <- lm(scale(TraitResilienceTotal) ~ z_ace_sens3_1 + z_ace_sens3_2 + z_ace_sens3_3 + z_ace_sens3_4 + scale(deprivation_num) + scale(agecalculated) + scale(education_num)  + scale(civilS_num) + scale(employment_num) + scale(income_num), data = df_analytic_imputed)
pander (cbind(summary(lm)$coef, confint(lm)))

# N (%)
tab <- table(df_analytic_imputed$ace_cat_sens3)
tab
prop.table(tab)

```

sensitivity analysis - association b-w number of ACEs and coping ability and psychiatric resilience, excluding participants with 10% lowest/highest happiness values (Appendix table 6)
```{r}
df_happy2 <- df_analytic_imputed[!is.na(df_analytic_imputed$happiest_normal2) ,]

#model1
lm_happy <- lm(scale(TraitResilienceTotal) ~ z_ace10_1 + z_ace10_2 + z_ace10_3 + z_ace10_4 + scale(deprivation_num) + scale(agecalculated), data = df_happy2)
pander (cbind(summary(lm_happy)$coef, confint(lm_happy)))
#model2
lm_happy <- lm(scale(TraitResilienceTotal) ~ z_ace10_1 + z_ace10_2 + z_ace10_3 + z_ace10_4 + scale(deprivation_num) + scale(agecalculated) + scale(education_num)  + scale(civilS_num) + scale(employment_num) + scale(income_num), data = df_happy2)
pander (cbind(summary(lm_happy)$coef, confint(lm_happy)))

#N (%)
tab <- table(df_happy2$ace_cat10)
tab
prop.table(tab)
```
