# Supplementary material for: Adverse childhood experiences and resilience among adult women: A population-based study
Source: eLife. 2022 Feb 1;11:e71770. doi: 10.7554/eLife.71770 (PMC8806181; doi:10.7554/eLife.71770)
Supplement: Source code 1. [file elife-71770-supp1.zip › elife_Table1.Rmd]

---
title: "elife_table1_ACE_descriptive"
author: "Hilda Björk Daníelsdóttir"
output: html_document
---

```{r setup, include=FALSE}
knitr::opts_chunk$set(echo = TRUE)
```

load packages
```{r}
library(tidyverse)
library(table1)
```

load data
```{r}
load("/Volumes/projects/SAGA/Projects/Hilda/ACE_resilience_project/data/output/revisions/analytic-sample-imputed.Rdata")
```


descriptive characteristics of the study population by number of ACEs and total column
```{r}
#percentage of ACEs for total column
df_analytic_imputed %>% count(ace_cat10) %>% mutate(prop = round(n / sum(n) * 100, 2))

df_analytic_imputed$mspssCat[is.na(df_analytic_imputed$mspssCat)] <- "Unknown"

#Table 1
label(df_analytic_imputed$agecalculated) <- "Age"
label(df_analytic_imputed$ageCat) <- "Age groups"
label(df_analytic_imputed$education)     <- "Education level"
label(df_analytic_imputed$civilS) <- "Civil status"
label(df_analytic_imputed$employment) <- "Employment status"
label(df_analytic_imputed$income) <- "Income"
label(df_analytic_imputed$deprivation2) <- "Childhood deprivation"
label(df_analytic_imputed$mspssCat) <- "Perceived social support"

units(df_analytic_imputed$agecalculated)   <- "years"

table1(~ agecalculated + ageCat + education + civilS + employment + income + deprivation2 + mspssCat | ace_cat10, data = df_analytic_imputed)

```

chi-square tests for categorical data and ANOVA for agecalculated
```{r}
#Mean age by ace_cat10
aggregate(agecalculated~ ace_cat10, data =  df_analytic_imputed, mean)
aggregate(agecalculated~ ace_cat10, data =  df_analytic_imputed, sd)

Anova <- aov(agecalculated~ ace_cat10, data =  df_analytic_imputed)
summary(Anova)
TukeyHSD(Anova)

#Age groups by ace_cat10
tab <- table(df_analytic_imputed$ageCat, df_analytic_imputed$ace_cat10)
tab
prop.table(tab, 2)
#Chi square test
chisq.test(tab)

#Education by ace_cat10 
tab <- table (df_analytic_imputed$education, df_analytic_imputed$ace_cat10)
tab
prop.table(tab, 2)
#Chi square test
chisq.test(tab)

#Civil status 
tab <- table (df_analytic_imputed$civilS, df_analytic_imputed$ace_cat10)
tab
prop.table(tab, 2)
#Chi square test
chisq.test(tab)

#Employment status
tab <- table (df_analytic_imputed$employment, df_analytic_imputed$ace_cat10)
tab
prop.table(tab, 2)
#Chi square test
chisq.test(tab)

#Income
tab <- table (df_analytic_imputed$income, df_analytic_imputed$ace_cat10)
tab
prop.table(tab, 2)
#Chi square test
chisq.test(tab)

#Deprivation
tab <- table (df_analytic_imputed$deprivation2, df_analytic_imputed$ace_cat10)
tab
prop.table(tab, 2)
#Chi square test
chisq.test(tab)

#Perceived social support
tab <- table (df_analytic_imputed$mspssCat, df_analytic_imputed$ace_cat10)
tab
prop.table(tab, 2)
#Chi square test
chisq.test(tab)

```


distribution of ACE frequency by sociodemographic factors
```{r}

#Total
summary(df_analytic_imputed$ace_freq)
sd(df_analytic_imputed$ace_freq, na.rm = TRUE)

#Age
aggregate(ace_freq~ ageCat, data =  df_analytic_imputed, mean)
aggregate(ace_freq~ ageCat, data =  df_analytic_imputed, sd)

Anova <- aov(ace_freq~ageCat, data = df_analytic_imputed)
summary(Anova)
TukeyHSD(Anova)

#Education
aggregate(ace_freq~ education, data =  df_analytic_imputed, mean)
aggregate(ace_freq~ education, data =  df_analytic_imputed, sd)

Anova<- aov(ace_freq~education, data = df_analytic_imputed)
summary(Anova)
TukeyHSD(Anova)

#Civil status
aggregate(ace_freq~ civilS, data =  df_analytic_imputed, mean)
aggregate(ace_freq~ civilS, data =  df_analytic_imputed, sd)

Anova<- aov(ace_freq~civilS, data = df_analytic_imputed)
summary(Anova)
TukeyHSD(Anova)

#Employment
aggregate(ace_freq~ employment, data =  df_analytic_imputed, mean)
aggregate(ace_freq~ employment, data =  df_analytic_imputed, sd)

Anova<- aov(ace_freq~employment, data = df_analytic_imputed)
summary(Anova)
TukeyHSD(Anova)

#Income
aggregate(ace_freq~ income, data =  df_analytic_imputed, mean)
aggregate(ace_freq~ income, data =  df_analytic_imputed, sd)

Anova<- aov(ace_freq~income, data = df_analytic_imputed)
summary(Anova)
TukeyHSD(Anova)


#Deprivation
aggregate(ace_freq~ deprivation2, data =  df_analytic_imputed, mean)
aggregate(ace_freq~ deprivation2, data =  df_analytic_imputed, sd)

Anova<- aov(ace_freq~deprivation2, data = df_analytic_imputed)
summary(Anova)
TukeyHSD(Anova)

#Perceived social support
aggregate(ace_freq~ mspssCat, data =  df_analytic_imputed, mean)
aggregate(ace_freq~ mspssCat, data =  df_analytic_imputed, sd)

Anova<- aov(ace_freq~mspssCat, data = df_analytic_imputed)
summary(Anova)
TukeyHSD(Anova)

```
